# Supplementary material for: Targeted NanoBiT Screening Identifies a Novel Interaction Between SNAPIN and Influenza A Virus M1 Protein
Source: Biology (Basel). 2025 Dec 11;14(12):1770. doi: 10.3390/biology14121770 (PMC12730228; doi:10.3390/biology14121770)
Supplement: Supplementary file 1 [file biology-14-01770-s001.zip]

Archive with 5 entries (5 files):
- Supplementary Figure S1.pdf
- Supplementary Figure S2.pdf
- Supplementary Figure S3.pdf
- Supplementary Figure S4. Raw data of Figure 2.pdf
- Supplementary Figure S5. Raw data of Figure 3.pdf
